# Supplementary material for: Cutaneous Nevoid Melanoma: A Retrospective Study on Clinico-Pathological Characteristics, with a Focus on Dermoscopic Features and Survival Analysis
Source: Cancers (Basel). 2024 Dec 29;17(1):65. doi: 10.3390/cancers17010065 (PMC11719877; doi:10.3390/cancers17010065)
Supplement: Supplementary file 1 [file cancers-17-00065-s001.zip]

Archive with 1 entries (1 files):
- cancers-3352784-supplementary.pdf
